# Supplementary material for: Protective Effects of Lotus Seedpod Extract on Hepatic Lipid and Glucose Metabolism via AMPK-Associated Mechanisms in a Mouse Model of Metabolic Syndrome and Oleic Acid-Induced HepG2 Cells
Source: Antioxidants (Basel). 2025 May 16;14(5):595. doi: 10.3390/antiox14050595 (PMC12108490; doi:10.3390/antiox14050595)
Supplement: Supplementary file 1 [file antioxidants-14-00595-s001.zip]

Archive with 1 entries (1 files):
- antioxidants-3555568-supplementary.pdf
